# Supplementary material for: Not That Close to Mommy: Horizontal Transmission Seeds the Microbiome Associated with the Marine Sponge Plakina cyanorosea
Source: Microorganisms. 2020 Dec 12;8(12):1978. doi: 10.3390/microorganisms8121978 (PMC7764410; doi:10.3390/microorganisms8121978)
Supplement: Supplementary file 1 [file microorganisms-08-01978-s001.zip]

Archive with 8 entries (8 files):
- .DS_Store
- Fig_S1.pdf
- Fig_S2.pdf
- Fig_S3.pdf
- Fig_S4.pdf
- Fig_S5.pdf
- Fig_S6.pdf
- microorganisms-954541-suppl-Table.docx
